# Supplementary material for: Predicting antigenic variants of H1N1 influenza virus based on epidemics and pandemics using a stacking model
Source: PLoS One. 2018 Dec 21;13(12):e0207777. doi: 10.1371/journal.pone.0207777 (PMC6303045; doi:10.1371/journal.pone.0207777)
Supplement: S3 File — (XLSX) [file pone.0207777.s003.xlsx]

## Sheet: Residue
S3_performance_models
Table 1. The performance comparison between stacking model and other models
Testing Type	stacking			glm			gbm			nb			rf			dnn
	Accuracy	Sensitivity	Specificity	Accuracy	Sensitivity	Specificity	Accuracy	Sensitivity	Specificity	Accuracy	Sensitivity	Specificity	Accuracy	Sensitivity	Specificity	Accuracy	Sensitivity	Specificity
II	0.9	0	1	0.85	0	0.944	0.9	0	1	0.9	0	1	0.9	0	1	0.875	0.25	0.944
III	0.944	1	0.985	0.944	1	0.942	0.916	0.5	0.928	0.972	0	1	0.916	0	0.942	0.902	0.5	0.928
IV	0.863	0.818	0.879	0.836	0.727	0.875	0.847	0.738	0.883	0.804	0.295	0.983	0.863	0.784	0.891	0.848	0.784	0.875
V	0.932	1	0.476	0.804	0.897	0.238	0.905	0.992	0.381	0.5	0.472	0.667	0.885	0.976	0.333	0.887	0.968	0.571
VI	0.9	0.956	0.714	0.8	1	0.142	0.9	1	0.571	0.6	0.652	0.428	0.9	1	0.574	0.866	0.956	0.574
avg	0.9078	0.7548	0.8108	0.8468	0.7248	0.6282	0.8936	0.646	0.7526	0.7552	0.2838	0.8156	0.8928	0.552	0.748	0.8756	0.6916	0.7784
Remark：glm (generalized linear model), gbm (gradient boosting model), nb (naïve bayesian), rf (random forest), dnn (deep neural network).
Table 2. The performance comparison between stacking model with imbalanced and balanced datasets
Testing Type	stacking model with imbalanced data			stacking model with balanced data
	Accuracy	Sensitivity	Specificity	Accuracy	Sensitivity	Specificity
II	0.9	0	1	0.9	0	1
III	0.944	1	0.985	0.967	0.667	1
IV	0.863	0.818	0.879	0.667	0.5	0.708
V	0.932	1	0.476	0.7	0.778	0
VI	0.9	0.956	0.714	0.8	0.952	0.444
avg	0.9078	0.7548	0.8108	0.8068	0.5794	0.6304

## Sheet: Regional
Supplementary Materials S3
Table 1. The performance comparison between stacking model and other models
Testing Type	stacking			glm			gbm			nb			rf			dnn
	Accuracy	Sensitivity	Specificity	Accuracy	Sensitivity	Specificity	Accuracy	Sensitivity	Specificity	Accuracy	Sensitivity	Specificity	Accuracy	Sensitivity	Specificity	Accuracy	Sensitivity	Specificity
II	0.875	0	0.972	0.75	0	0.833	0.85	0	0.944	0.8	0	0.889	0.825	0	0.916	0.9	0	1
III	0.916	1	0.928	0.875	0.5	0.885	0.861	0	0.885	0.847	1	0.842	0.888	0.5	0.9	0.888	0	0.914
IV	0.816	0.818	0.815	0.676	0.704	0.667	0.792	0.681	0.831	0.575	0.795	0.498	0.816	0.715	0.851	0.62	0.988	0.49
V	0.851	0.913	0.476	0.662	0.707	0.381	0.864	0.952	0.333	0.797	0.913	0.095	0.837	0.897	0.476	0.783	0.842	0.428
VI	0.833	0.956	0.428	0.8	0.826	0.714	0.866	0.956	0.571	0.8	1	0.149	0.833	0.856	0.428	0.767	0.782	0.713
avg	0.8582	0.7374	0.7238	0.7526	0.5474	0.696	0.8466	0.5178	0.7128	0.7638	0.7416	0.4946	0.8398	0.5936	0.7142	0.7916	0.5224	0.709
Table 2. The performance comparison between stacking model with imbalanced and balanced datasets
Testing Type	stacking model with imbalanced data			stacking model with balanced data
	Accuracy	Sensitivity	Specificity	Accuracy	Sensitivity	Specificity
II	0.875	0	0.972	0.867	0	0.926
III	0.916	1	0.928	0.767	0.667	0.778
IV	0.816	0.818	0.815	0.7	0.5	0.75
V	0.851	0.913	0.476	0.9	0.926	0.667
VI	0.833	0.956	0.428	0.733	0.905	0.333
avg	0.8582	0.7374	0.7238	0.7934	0.5996	0.6908

## Sheet: Epitope
Supplementary Materials S3
Table 1. The performance comparison between stacking model and other models
Testing Type	stacking			glm			gbm			nb			rf			dnn
	Accuracy	Sensitivity	Specificity	Accuracy	Sensitivity	Specificity	Accuracy	Sensitivity	Specificity	Accuracy	Sensitivity	Specificity	Accuracy	Sensitivity	Specificity	Accuracy	Sensitivity	Specificity
II	0.9	0	1	0.675	0.25	0.722	0.9	0	1	0.825	0	0.916	0.9	0	1	0.875	0	0.972
III	0.916	1	0.928	0.861	1	0.857	0.875	0.5	0.885	0.847	1	0.842	0.888	1	0.885	0.875	0.5	0.885
IV	0.807	0.568	0.892	0.709	0.545	0.767	0.771	0.625	0.823	0.554	0.818	0.461	0.798	0.723	0.823	0.732	0.431	0.839
V	0.824	0.866	0.571	0.804	0.881	0.333	0.824	0.913	0.285	0.81	0.913	0.19	0.804	0.866	0.428	0.543	0.472	1
VI	0.8	0.826	0.714	0.766	0.869	0.428	0.766	0.869	0.428	0.8	1	0.143	0.733	0.739	0.714	0.766	1	0
avg	0.8494	0.652	0.821	0.763	0.709	0.6214	0.8272	0.5814	0.6842	0.7672	0.7462	0.5104	0.8246	0.6656	0.77	0.7582	0.4806	0.7392
Table 2. The performance comparison between stacking model with imbalanced and balanced datasets
Testing Type	stacking model with imbalanced data			stacking model with balanced data
	Accuracy	Sensitivity	Specificity	Accuracy	Sensitivity	Specificity
II	0.9	0	1	0.9	0	1
III	0.916	1	0.928	0.867	1	0.852
IV	0.807	0.568	0.892	0.7	0.667	0.708
V	0.824	0.866	0.571	0.867	0.963	0
VI	0.8	0.826	0.714	0.833	1	0.444
avg	0.8494	0.652	0.821	0.8334	0.726	0.6008
